# Supplementary material for: Healthcare use attributable to COVID-19: a propensity-matched national electronic health records cohort study of 249,390 people in Wales, UK
Source: BMC Med. 2023 Jul 19;21:259. doi: 10.1186/s12916-023-02897-5 (PMC10354936; doi:10.1186/s12916-023-02897-5)
Supplement: Supplementary file 5 — Additional file 5: Table S4. Underlying plot data for figures 2 – 9. HR – Hazard Ratio, CI – Confidence Interval. [file 12916_2023_2897_MOESM5_ESM.xlsx]

## Sheet: Sheet1
Underlying Data for HR Plots.
	Outcome	1-4 Weeks					5 - 24 Weeks
Hospital	Anxiety, Depression & Self Harm	0.87	0.71	1.05	0.150	(HR: 0.87, 95%CI: 0.71 to 1.05,p = 0.150)	1.20	1.00	1.45	0.053*	(HR: 1.20, 95%CI: 1.00 to 1.45,p = 0.053*)
	Death	2.83	2.50	3.22	<0.001*	(HR: 2.83, 95%CI: 2.50 to 3.22,p = <0.001*)	1.22	1.01	1.47	0.037*	(HR: 1.22, 95%CI: 1.01 to 1.47,p = 0.037*)
	Diabetes	1.1	0.47	2.61	0.800	(HR: 1.1, 95%CI: 0.47 to 2.61,p = 0.800)	0.63	0.33	1.21	0.200	(HR: 0.63, 95%CI: 0.33 to 1.21,p = 0.200)
	Embolism	0.84	0.55	1.27	0.400	(HR: 0.84, 95%CI: 0.55 to 1.27,p = 0.400)	1.54	1.01	2.37	0.047*	(HR: 1.54, 95%CI: 1.01 to 2.37,p = 0.047*)
	Fatigue	1.81	1.08	3.02	0.024*	(HR: 1.81, 95%CI: 1.08 to 3.02,p = 0.024*)	1.03	0.72	1.48	0.900	(HR: 1.03, 95%CI: 0.72 to 1.48,p = 0.900)
	Hospital Code	Na	Na	Na	Na	(HR: Na, 95%CI: Na to Na,p = Na)	Na	Na	Na	Na	(HR: Na, 95%CI: Na to Na,p = Na)
	Influenza	3.92	3.40	4.51	<0.001*	(HR: 3.92, 95%CI: 3.40 to 4.51,p = <0.001*)	1.2	0.95	1.52	0.300	(HR: 1.2, 95%CI: 0.95 to 1.52,p = 0.300)
	Mental Health	0.89	0.74	1.07	0.200	(HR: 0.89, 95%CI: 0.74 to 1.07,p = 0.200)	1.16	0.97	1.38	0.110	(HR: 1.16, 95%CI: 0.97 to 1.38,p = 0.110)
	Post Viral Syndrome	Na	Na	Na	Na	(HR: Na, 95%CI: Na to Na,p = Na)	4.40	0.73	26.30	0.100	(HR: 4.40, 95%CI: 0.73 to 26.30,p = 0.100)
	Respiratory	1.50	1.36	1.65	<0.001*	(HR: 1.50, 95%CI: 1.36 to 1.65,p = <0.001*)	1.05	0.93	1.19	0.400	(HR: 1.05, 95%CI: 0.93 to 1.19,p = 0.400)
	Respiratory (No Influenza)	1.11	0.94	1.30	0.200	(HR: 1.11, 95%CI: 0.94 to 1.30,p = 0.200)	0.96	0.79	1.16	0.700	(HR: 0.96, 95%CI: 0.79 to 1.16,p = 0.700)
	Sick Notes	6.43	0.58	70.90	0.130	(HR: 6.43, 95%CI: 0.58 to 70.90,p = 0.130)	1.46	0.27	7.99	0.700	(HR: 1.46, 95%CI: 0.27 to 7.99,p = 0.700)
Community	Anxiety, Depression & Self Harm	0.82	0.68	0.97	0.024*	(HR: 0.82, 95%CI: 0.68 to 0.97,p = 0.024*)	0.87	0.77	1.00	0.048*	(HR: 0.87, 95%CI: 0.77 to 1.00,p = 0.048*)
	Death	4.10	3.38	4.97	<0.001	(HR: 4.10, 95%CI: 3.38 to 4.97,p = <0.001)	0.72	0.58	0.91	0.005	(HR: 0.72, 95%CI: 0.58 to 0.91,p = 0.005)
	Diabetes	0.58	0.27	1.23	0.200	(HR: 0.58, 95%CI: 0.27 to 1.23,p = 0.200)	1.15	0.89	1.59	0.400	(HR: 1.15, 95%CI: 0.89 to 1.59,p = 0.400)
	Embolism	2.80	1.91	4.21	<0.001*	(HR: 2.80, 95%CI: 1.91 to 4.21,p = <0.001*)	1.50	1.01	2.21	0.043*	(HR: 1.50, 95%CI: 1.01 to 2.21,p = 0.043*)
	Fatigue	1.76	1.26	2.46	<0.001*	(HR: 1.76, 95%CI: 1.26 to 2.46,p = <0.001*)	1.65	1.35	2.01	<0.001*	(HR: 1.65, 95%CI: 1.35 to 2.01,p = <0.001*)
	Hospital Code	0.55	0.52	0.60	<0.001*	(HR: 0.55, 95%CI: 0.52 to 0.60,p = <0.001*)	0.82	0.74	0.90	<0.001*	(HR: 0.82, 95%CI: 0.74 to 0.90,p = <0.001*)
	Influenza	10.31	8.53	12.50	<0.001*	(HR: 10.31, 95%CI: 8.53 to 12.50,p = <0.001*)	0.85	0.64	1.13	0.300	(HR: 0.85, 95%CI: 0.64 to 1.13,p = 0.300)
	Mental Health	0.79	0.66	0.94	0.007*	(HR: 0.79, 95%CI: 0.66 to 0.94,p = 0.007*)	0.87	0.77	0.99	0.038*	(HR: 0.87, 95%CI: 0.77 to 0.99,p = 0.038*)
	Post Viral Syndrome	Na	Na	Na	Na	(HR: Na, 95%CI: Na to Na,p = Na)	4.65	1.52	14.20	0.007*	(HR: 4.65, 95%CI: 1.52 to 14.20,p = 0.007*)
	Respiratory	1.57	1.44	1.72	<0.001*	(HR: 1.57, 95%CI: 1.44 to 1.72,p = <0.001*)	0.99	0.90	1.07	0.700	(HR: 0.99, 95%CI: 0.90 to 1.07,p = 0.700)
	Respiratory (No Influenza)	1.03	0.87	1.23	0.700	(HR: 1.03, 95%CI: 0.87 to 1.23,p = 0.700)	0.92	0.81	1.06	0.100	(HR: 0.92, 95%CI: 0.81 to 1.06,p = 0.100)
	Sick Notes	3.04	0.88	10.50	0.079*	(HR: 3.04, 95%CI: 0.88 to 10.50,p = 0.079*)	0.97	0.26	3.59	>0.900	(HR: 0.97, 95%CI: 0.26 to 3.59,p = >0.900)
General	Anxiety, Depression & Self Harm	0.17	0.15	0.20	<0.001*	(HR: 0.17, 95%CI: 0.15 to 0.20,p = <0.001*)	0.51	0.47	0.55	<0.001*	(HR: 0.51, 95%CI: 0.47 to 0.55,p = <0.001*)
	Death	0.13	0.11	0.16	<0.001*	(HR: 0.13, 95%CI: 0.11 to 0.16,p = <0.001*)	0.36	0.32	0.41	<0.001*	(HR: 0.36, 95%CI: 0.32 to 0.41,p = <0.001*)
	Diabetes	0.43	0.29	0.64	<0.001*	(HR: 0.43, 95%CI: 0.29 to 0.64,p = <0.001*)	0.71	0.58	0.86	<0.001*	(HR: 0.71, 95%CI: 0.58 to 0.86,p = <0.001*)
	Embolism	0.11	0.08	0.17	<0.001*	(HR: 0.11, 95%CI: 0.08 to 0.17,p = <0.001*)	0.45	0.34	0.58	<0.001*	(HR: 0.45, 95%CI: 0.34 to 0.58,p = <0.001*)
	Fatigue	0.34	0.25	0.45	<0.001*	(HR: 0.34, 95%CI: 0.25 to 0.45,p = <0.001*)	0.59	0.51	0.68	<0.001*	(HR: 0.59, 95%CI: 0.51 to 0.68,p = <0.001*)
	Hospital Code	0.13	0.13	0.14	<0.001*	(HR: 0.13, 95%CI: 0.13 to 0.14,p = <0.001*)	0.47	0.45	0.50	<0.001*	(HR: 0.47, 95%CI: 0.45 to 0.50,p = <0.001*)
	Influenza	0.18	0.15	0.22	<0.001*	(HR: 0.18, 95%CI: 0.15 to 0.22,p = <0.001*)	0.46	0.40	0.54	<0.001*	(HR: 0.46, 95%CI: 0.40 to 0.54,p = <0.001*)
	Mental Health	0.50	0.46	0.54	<0.001*	(HR: 0.50, 95%CI: 0.46 to 0.54,p = <0.001*)	0.17	0.15	0.19	<0.001*	(HR: 0.17, 95%CI: 0.15 to 0.19,p = <0.001*)
	Post Viral Syndrome	Na	Na	Na	Na	(HR: Na, 95%CI: Na to Na,p = Na)	1.38	0.53	3.28	0.500	(HR: 1.38, 95%CI: 0.53 to 3.28,p = 0.500)
	Respiratory	0.23	0.22	0.25	<0.001*	(HR: 0.23, 95%CI: 0.22 to 0.25,p = <0.001*)	0.72	0.69	0.76	<0.001*	(HR: 0.72, 95%CI: 0.69 to 0.76,p = <0.001*)
	Respiratory (No Influenza)	0.83	0.77	0.89	<0.001*	(HR: 0.83, 95%CI: 0.77 to 0.89,p = <0.001*)	0.28	0.26	0.32	<0.001*	(HR: 0.28, 95%CI: 0.26 to 0.32,p = <0.001*)
	Sick Notes	0.43	0.12	1.54	0.200	(HR: 0.43, 95%CI: 0.12 to 1.54,p = 0.200)	0.51	0.22	1.16	0.110	(HR: 0.51, 95%CI: 0.22 to 1.16,p = 0.110)
All	Anxiety, Depression & Self Harm	0.83	0.73	0.95	0.007	(HR: 0.83, 95%CI: 0.73 to 0.95,p = 0.007)	0.97	0.87	1.07	0.500	(HR: 0.97, 95%CI: 0.87 to 1.07,p = 0.500)
	Death	3.12	2.80	3.46	<0.001*	(HR: 3.12, 95%CI: 2.80 to 3.46,p = <0.001*)	0.97	0.84	1.12	0.700	(HR: 0.97, 95%CI: 0.84 to 1.12,p = 0.700)
	Diabetes	0.74	0.42	1.30	0.300	(HR: 0.74, 95%CI: 0.42 to 1.30,p = 0.300)	1.01	0.76	1.34	>0.900	(HR: 1.01, 95%CI: 0.76 to 1.34,p = >0.900)
	Embolism	1.50	1.15	1.97	0.003*	(HR: 1.50, 95%CI: 1.15 to 1.97,p = 0.003*)	1.51	1.13	2.02	0.005*	(HR: 1.51, 95%CI: 1.13 to 2.02,p = 0.005*)
	Fatigue	1.77	1.34	2.35	<0.001*	(HR: 1.77, 95%CI: 1.34 to 2.35,p = <0.001*)	1.47	1.24	1.75	<0.001*	(HR: 1.47, 95%CI: 1.24 to 1.75,p = <0.001*)
	Hospital Code	0.56	0.52	0.6	<0.001*	(HR: 0.56, 95%CI: 0.52 to 0.6,p = <0.001*)	0.90	0.84	0.96	0.003*	(HR: 0.90, 95%CI: 0.84 to 0.96,p = 0.003*)
	Influenza	5.68	5.08	6.34	<0.001*	(HR: 5.68, 95%CI: 5.08 to 6.34,p = <0.001*)	1.02	0.85	1.22	0.900	(HR: 1.02, 95%CI: 0.85 to 1.22,p = 0.900)
	Mental Health	0.95	0.86	1.06	0.400	(HR: 0.95, 95%CI: 0.86 to 1.06,p = 0.400)	0.83	0.73	0.94	0.004*	(HR: 0.83, 95%CI: 0.73 to 0.94,p = 0.004*)
	Post Viral Syndrome	Na	Na	Na	Na	(HR: Na, 95%CI: Na to Na,p = Na)	4.57	1.77	11.8	0.002	(HR: 4.57, 95%CI: 1.77 to 11.8,p = 0.002)
	Respiratory	1.53	1.43	1.63	<0.001*	(HR: 1.53, 95%CI: 1.43 to 1.63,p = <0.001*)	1.00	0.94	1.08	>0.900	(HR: 1.00, 95%CI: 0.94 to 1.08,p = >0.900)
	Respiratory (No Influenza)	0.93	0.84	1.04	0.200	(HR: 0.93, 95%CI: 0.84 to 1.04,p = 0.200)	1.06	0.95	1.20	0.300	(HR: 1.06, 95%CI: 0.95 to 1.20,p = 0.300)
	Sick Notes	3.58	1.20	10.07	0.022	(HR: 3.58, 95%CI: 1.20 to 10.07,p = 0.022)	1.12	0.40	3.14	0.800	(HR: 1.12, 95%CI: 0.40 to 3.14,p = 0.800)
